# Supplementary material for: Fiber-Enhanced Stimulated Raman Scattering and Sensitive Detection of Dilute Solutions
Source: Biosensors (Basel). 2022 Apr 14;12(4):243. doi: 10.3390/bios12040243 (PMC9028131; doi:10.3390/bios12040243)
Supplement: Supplementary file 1 [file biosensors-12-00243-s001.zip]

Archive with 1 entries (1 files):
- biosensors-1667937-supplementary.pdf
